# Supplementary material for: Photocatalytic Performance of Zr-Modified TS-1 Zeolites: Structural, Textural and Kinetic Studies
Source: Molecules. 2026 Jan 7;31(2):209. doi: 10.3390/molecules31020209 (PMC12843844; doi:10.3390/molecules31020209)
Supplement: Supplementary file 1 [file molecules-31-00209-s001.zip]

Archive with 2 entries (2 files):
- ESI_HIL-vs2.docx
- File S1. Zr-TS-1.csv
