# Supplementary material for: Photocatalytic Performance of Zr-Modified TS-1 Zeolites: Structural, Textural and Kinetic Studies
Source: Molecules. 2026 Jan 7;31(2):209. doi: 10.3390/molecules31020209 (PMC12843844; doi:10.3390/molecules31020209)
Supplement: Supplementary file 1 [file molecules-31-00209-s001.zip › File S1. Zr-TS-1.csv]

TS-1-2		5Zr-TS-1-4		10Zr-TS-1-3-PP		20Zr-TS-1-3		300Zr-TS-1
Wavelength (nm)	%R	Wavelength (nm)	%R	Wavelength (nm)	%R	Wavelength (nm)	%R	Wavelength (nm)	%R
800	87.94082642	800	87.75492096	800	87.13314056	800	85.42790985	800	88.9785614
799	87.78894043	799	87.61986542	799	86.9376297	799	85.36439514	799	88.99973297
798	87.98956299	798	87.7060318	798	87.23916626	798	85.36766052	798	89.14331055
797	87.7859726	797	87.60504913	797	87.09538269	797	85.23249817	797	88.99377441
796	87.84107208	796	87.73677063	796	87.12830353	796	85.45602417	796	89.00882721
795	87.91886902	795	87.80571747	795	87.1468811	795	85.36928558	795	89.16055298
794	88.06570435	794	87.86817169	794	87.21354675	794	85.50672913	794	89.1125412
793	87.95211792	793	87.8809967	793	87.30587006	793	85.48402405	793	89.17164612
792	87.92644501	792	88.0286026	792	87.26572418	792	85.51608276	792	89.22499084
791	87.84694672	791	87.79189301	791	87.19247437	791	85.46208191	791	89.06978607
790	87.97694397	790	87.97177887	790	87.36714172	790	85.41625977	790	89.07891083
789	88.02210999	789	87.86406708	789	87.2281189	789	85.41590881	789	89.34152985
788	87.98184204	788	87.85105133	788	87.34472656	788	85.50875854	788	89.12750244
787	88.06227112	787	87.82288361	787	87.31140137	787	85.61862946	787	89.27331543
786	87.93992615	786	87.88795471	786	87.3498764	786	85.44898987	786	89.21605682
785	88.01320648	785	87.87155151	785	87.47757721	785	85.50485992	785	89.217659
784	88.16783142	784	87.89949799	784	87.48464203	784	85.59838104	784	89.33111572
783	88.2021637	783	88.03292847	783	87.51420593	783	85.7460556	783	89.41605377
782	88.1304245	782	88.05782318	782	87.50985718	782	85.60738373	782	89.21536255
781	88.24215698	781	88.18956757	781	87.41636658	781	85.6675415	781	89.36138153
780	88.12408447	780	88.02623749	780	87.42089844	780	85.70879364	780	89.34598541
779	88.26889038	779	88.28392029	779	87.4888916	779	85.87750244	779	89.37861633
778	88.17493439	778	87.99769592	778	87.45887756	778	85.70285797	778	89.40283966
777	88.29038239	777	88.15373993	777	87.57861328	777	85.78473663	777	89.39958191
776	88.23416901	776	88.09312439	776	87.56303406	776	85.77456665	776	89.38903809
775	88.30899811	775	88.16007996	775	87.50263214	775	85.81903839	775	89.4798584
774	88.25427246	774	88.18017578	774	87.62659454	774	85.79632568	774	89.4588623
773	88.31104279	773	88.21797943	773	87.65653992	773	85.72075653	773	89.40136719
772	88.28761292	772	88.1887207	772	87.50860596	772	85.8179245	772	89.42572784
771	88.30679321	771	88.27819061	771	87.70388031	771	85.91481781	771	89.42553711
770	88.38420105	770	88.39791107	770	87.61923981	770	85.99993896	770	89.56616211
769	88.33152008	769	88.28166962	769	87.60256195	769	85.90660095	769	89.5245285
768	88.31786346	768	88.35169983	768	87.74954224	768	85.91557312	768	89.53122711
767	88.32862854	767	88.19684601	767	87.59080505	767	85.95418549	767	89.48809814
766	88.4270401	766	88.33578491	766	87.75224304	766	85.950737	766	89.57178497
765	88.42024994	765	88.38491058	765	87.82628632	765	85.95413208	765	89.56850433
764	88.4401474	764	88.36651611	764	87.76014709	764	85.99772644	764	89.58474731
763	88.43809509	763	88.38298798	763	87.93312836	763	86.12470245	763	89.69251251
762	88.52965546	762	88.45232391	762	87.95011139	762	86.07334137	762	89.63764954
761	88.4598465	761	88.41551208	761	87.87276459	761	86.18109894	761	89.68197632
760	88.59456635	760	88.49170685	760	87.90383148	760	86.19070435	760	89.76409149
759	88.52695465	759	88.42342377	759	87.87126923	759	86.06765747	759	89.64108276
758	88.59660339	758	88.49040222	758	87.97406006	758	86.20165253	758	89.77011871
757	88.49766541	757	88.533638	757	87.97111511	757	86.1739502	757	89.65242767
756	88.63549042	756	88.60308075	756	88.05893707	756	86.25734711	756	89.7957077
755	88.62741089	755	88.5597229	755	87.99140167	755	86.18889618	755	89.71540833
754	88.66675568	754	88.6439743	754	88.09897614	754	86.28842163	754	89.79940033
753	88.53927612	753	88.60253906	753	87.94573212	753	86.27230835	753	89.7663269
752	88.66275024	752	88.55112457	752	88.14740753	752	86.27494812	752	89.77079773
751	88.67879486	751	88.66024017	751	88.20184326	751	86.36100769	751	89.8736496
750	88.7118454	750	88.68721008	750	88.1680603	750	86.33727264	750	89.8380127
749	88.68933868	749	88.72090912	749	88.14720154	749	86.42176056	749	89.89608002
748	88.80651093	748	88.77733612	748	88.25788879	748	86.43421173	748	89.89884186
747	88.67191315	747	88.65841675	747	88.16633606	747	86.34088898	747	89.80747986
746	88.78463745	746	88.69102478	746	88.2180481	746	86.44353485	746	89.91112518
745	88.78312683	745	88.72444916	745	88.1913681	745	86.45271301	745	89.93267822
744	88.79381561	744	88.70908356	744	88.22935486	744	86.49094391	744	89.85848999
743	88.85346222	743	88.88871765	743	88.22663116	743	86.47241211	743	89.93373871
742	88.77318573	742	88.72587585	742	88.28748322	742	86.51742554	742	90.00179291
741	88.80625916	741	88.88082886	741	88.36063385	741	86.61598206	741	89.92092896
740	88.81313324	740	88.811203	740	88.32680511	740	86.50968933	740	89.94645691
739	88.96272278	739	88.84090424	739	88.37934113	739	86.60370636	739	90.02796173
738	88.86242676	738	88.8581543	738	88.2667923	738	86.54637146	738	89.96946716
737	88.90209198	737	88.91580963	737	88.3638382	737	86.64527893	737	90.03991699
736	88.83397675	736	88.91231537	736	88.32061005	736	86.5608902	736	89.97066498
735	88.90953827	735	88.93763733	735	88.38835144	735	86.72203827	735	90.02629089
734	88.94953918	734	88.9741745	734	88.39295197	734	86.70009613	734	90.12437439
733	89.00112152	733	88.96121979	733	88.48749542	733	86.74202728	733	90.10277557
732	89.0447464	732	89.04141235	732	88.48104858	732	86.81520844	732	90.1271286
731	89.02873993	731	89.05152893	731	88.5557785	731	86.80187225	731	90.15567017
730	89.12289429	730	89.15917969	730	88.54107666	730	86.88037109	730	90.19611359
729	89.02657318	729	89.03681183	729	88.53614807	729	86.83308411	729	90.19312286
728	89.12374878	728	89.19016266	728	88.60131836	728	86.89273834	728	90.28453827
727	89.09894562	727	89.11422729	727	88.59474945	727	86.87789154	727	90.19339752
726	89.11497498	726	89.19522858	726	88.66131592	726	86.88626099	726	90.25257111
725	89.21485901	725	89.15772247	725	88.74992371	725	86.9487915	725	90.30000305
724	89.1552887	724	89.22814941	724	88.76046753	724	86.9688797	724	90.29785156
723	89.25054932	723	89.23819733	723	88.74207306	723	87.02809143	723	90.34335327
722	89.23218536	722	89.25782776	722	88.76198578	722	87.01274109	722	90.28990936
721	89.26954651	721	89.23497772	721	88.79758453	721	87.08125305	721	90.39877319
720	89.32064056	720	89.3276062	720	88.81864166	720	87.09416962	720	90.37937927
719	89.32537842	719	89.31475067	719	88.83875275	719	87.07966614	719	90.41439056
718	89.31796265	718	89.33769989	718	88.84008026	718	87.11283112	718	90.41676331
717	89.38044739	717	89.38126373	717	88.8755188	717	87.09888458	717	90.47242737
716	89.41999054	716	89.43734741	716	88.88204956	716	87.21696472	716	90.42867279
715	89.4025116	715	89.35289001	715	88.92687225	715	87.22252655	715	90.45066833
714	89.4238205	714	89.36139679	714	88.89797974	714	87.20388794	714	90.48477173
713	89.40901184	713	89.46440887	713	88.97112274	713	87.25763702	713	90.5190506
712	89.40996552	712	89.42617035	712	88.93499756	712	87.20185089	712	90.47579956
711	89.44303131	711	89.50275421	711	88.98362732	711	87.28987885	711	90.52888489
710	89.49240875	710	89.50597382	710	89.02752686	710	87.27516937	710	90.49551392
709	89.51937866	709	89.59358978	709	89.11112976	709	87.40268707	709	90.57293701
708	89.49177551	708	89.53421021	708	89.06345367	708	87.37001801	708	90.58250427
707	89.5211792	707	89.59682465	707	89.11064911	707	87.47353363	707	90.58325958
706	89.58674622	706	89.67358398	706	89.09287262	706	87.48734283	706	90.65636444
705	89.63581085	705	89.68460846	705	89.15886688	705	87.55465698	705	90.70330811
704	89.59490204	704	89.67504883	704	89.18546295	704	87.49067688	704	90.67645264
703	89.56460571	703	89.66950989	703	89.22206879	703	87.54203033	703	90.70201874
702	89.61312103	702	89.70161438	702	89.22661591	702	87.51570892	702	90.69532013
701	89.61101532	701	89.67643738	701	89.22779846	701	87.54998779	701	90.66617584
700	89.69992065	700	89.73047638	700	89.2829361	700	87.63014984	700	90.75939941
699	89.64682007	699	89.70481873	699	89.28857422	699	87.63265991	699	90.71079254
698	89.69068909	698	89.74945831	698	89.30587769	698	87.6064682	698	90.75871277
697	89.73062897	697	89.78555298	697	89.37971497	697	87.66383362	697	90.80554199
696	89.73090363	696	89.84425354	696	89.35404968	696	87.67094421	696	90.76854706
695	89.73303223	695	89.83920288	695	89.41390228	695	87.7417984	695	90.82579803
694	89.8270874	694	89.86299896	694	89.36396027	694	87.77448273	694	90.86395264
693	89.84171295	693	89.89583588	693	89.3897171	693	87.76656342	693	90.89411163
692	89.83402252	692	89.88883972	692	89.44358826	692	87.80915833	692	90.9115448
691	89.86316681	691	89.91492462	691	89.47422028	691	87.82296753	691	90.9278183
690	89.84861755	690	89.90898895	690	89.46395874	690	87.82273865	690	90.9108963
689	89.95697784	689	89.99742889	689	89.55273438	689	87.90141296	689	90.97715759
688	89.9291153	688	90.0175705	688	89.60444641	688	87.90013123	688	90.99784088
687	89.9515686	687	90.02175903	687	89.57373047	687	87.94031525	687	90.99798584
686	89.95002747	686	90.01351929	686	89.61194611	686	87.92984772	686	91.00528717
685	90.00093842	685	90.08772278	685	89.64871979	685	87.97270966	685	91.02718353
684	90.0141983	684	90.05109406	684	89.67373657	684	88.02302551	684	91.03423309
683	89.99002838	683	90.13267517	683	89.69309235	683	88.05773926	683	91.06608582
682	90.05141449	682	90.13139343	682	89.71363831	682	88.06809235	682	91.07792664
681	90.03915405	681	90.14801788	681	89.7226181	681	88.08935547	681	91.07355499
680	90.08686066	680	90.1710968	680	89.77024078	680	88.12190247	680	91.12695313
679	90.15504456	679	90.25133514	679	89.75495911	679	88.15168762	679	91.17839813
678	90.12204742	678	90.206604	678	89.79991913	678	88.17358398	678	91.16838074
677	90.15242004	677	90.25556183	677	89.82556152	677	88.21452332	677	91.2101593
676	90.18112183	676	90.27973175	676	89.86389923	676	88.24716187	676	91.18849945
675	90.20043182	675	90.27306366	675	89.89859772	675	88.25013733	675	91.22138977
674	90.20399475	674	90.3243866	674	89.91324615	674	88.24594116	674	91.24372864
673	90.23427582	673	90.30097198	673	89.89389801	673	88.30512238	673	91.24402618
672	90.23867035	672	90.35409546	672	89.91996002	672	88.30641174	672	91.22776031
671	90.27295685	671	90.34700012	671	89.96498108	671	88.36300659	671	91.30410004
670	90.29343414	670	90.33035278	670	89.96385956	670	88.3423233	670	91.30162048
669	90.30480957	669	90.40524292	669	90.03420258	669	88.37496948	669	91.29727173
668	90.3067627	668	90.43548584	668	90.03212738	668	88.41870117	668	91.34705353
667	90.35623932	667	90.45840454	667	90.06661224	667	88.48275757	667	91.35700989
666	90.37420654	666	90.48319244	666	90.08125305	666	88.50843811	666	91.4152298
665	90.41300964	665	90.52279663	665	90.13926697	665	88.52883148	665	91.43861389
664	90.40622711	664	90.5243454	664	90.14787292	664	88.51686859	664	91.4391861
663	90.4307251	663	90.52402496	663	90.15997314	663	88.54654694	663	91.40288544
662	90.41920471	662	90.54489136	662	90.16382599	662	88.59322357	662	91.45457458
661	90.45991516	661	90.60665894	661	90.22437286	661	88.62526703	661	91.46907806
660	90.49875641	660	90.63800812	660	90.26070404	660	88.64149475	660	91.5389328
659	90.46560669	659	90.61277771	659	90.21973419	659	88.65388489	659	91.50637054
658	90.56274414	658	90.65968323	658	90.30140686	658	88.7357254	658	91.55354309
657	90.56488037	657	90.69438171	657	90.32751465	657	88.75566864	657	91.58872986
656	90.59259033	656	90.69528198	656	90.30929565	656	88.78105927	656	91.59320831
655	90.62358856	655	90.77230072	655	90.36904907	655	88.79468536	655	91.61875153
654	90.57711029	654	90.72841644	654	90.35396576	654	88.80416107	654	91.60318756
653	90.62750244	653	90.77207184	653	90.44139099	653	88.86226654	653	91.63692474
652	90.66016388	652	90.80165863	652	90.44539642	652	88.93547058	652	91.68159485
651	90.70905304	651	90.83534241	651	90.50772858	651	88.965065	651	91.69039154
650	90.71866608	650	90.83963013	650	90.4750824	650	88.94525146	650	91.6860199
649	90.7147522	649	90.84588623	649	90.49729156	649	88.95049286	649	91.69856262
648	90.74858093	648	90.90377808	648	90.54244995	648	89.02747345	648	91.74868011
647	90.77590942	647	90.88897705	647	90.55171204	647	89.04094696	647	91.77841187
646	90.78998566	646	90.90647125	646	90.58844757	646	89.072052	646	91.78631592
645	90.79647064	645	90.94197083	645	90.59062958	645	89.08545685	645	91.79180145
644	90.85596466	644	90.95716858	644	90.61034393	644	89.13568115	644	91.83808899
643	90.83108521	643	90.98719025	643	90.65773773	643	89.16295624	643	91.87497711
642	90.86511993	642	91.00354004	642	90.66827393	642	89.16319275	642	91.82876587
641	90.93942261	641	91.08592224	641	90.7396698	641	89.22758484	641	91.88067627
640	90.91607666	640	91.06213379	640	90.74329376	640	89.26309204	640	91.89949799
639	90.91246033	639	91.03961182	639	90.75104523	639	89.2359848	639	91.92346954
638	90.95136261	638	91.09334564	638	90.74346924	638	89.27539825	638	91.92092133
637	90.9734726	637	91.15544128	637	90.82728577	637	89.35766602	637	91.98925018
636	90.98711395	636	91.16273499	636	90.84994507	636	89.34490967	636	91.97956085
635	91.02694702	635	91.20107269	635	90.84612274	635	89.39946747	635	91.99100494
634	91.0626297	634	91.21411896	634	90.92166901	634	89.43084717	634	92.05459595
633	91.05332184	633	91.18390656	633	90.90788269	633	89.43495941	633	92.03157043
632	91.11239624	632	91.26503754	632	90.98595428	632	89.49145508	632	92.07393646
631	91.18439484	631	91.30809784	631	91.02177429	631	89.54832458	631	92.122612
630	91.11708832	630	91.28337097	630	91.01565552	630	89.53416443	630	92.10800171
629	91.16086578	629	91.32141113	629	91.06358337	629	89.58485413	629	92.12173462
628	91.16957092	628	91.33379364	628	91.0840683	628	89.60725403	628	92.1516571
627	91.18307495	627	91.33335114	627	91.04793549	627	89.59078217	627	92.19611359
626	91.24198151	626	91.37059021	626	91.07940674	626	89.65563202	626	92.20489502
625	91.1940918	625	91.38171387	625	91.09949493	625	89.68738556	625	92.20292664
624	91.2821579	624	91.44261169	624	91.20275116	624	89.76501465	624	92.25047302
623	91.23003387	623	91.43560791	623	91.16355133	623	89.72866821	623	92.24933624
622	91.31752014	622	91.46781921	622	91.22866058	622	89.82888794	622	92.30135345
621	91.28608704	621	91.457901	621	91.18515778	621	89.79611206	621	92.2561264
620	91.34130859	620	91.53064728	620	91.24891663	620	89.86164093	620	92.31328583
619	91.38683319	619	91.54506683	619	91.33083344	619	89.90733337	619	92.36676025
618	91.39260101	618	91.59062195	618	91.29707336	618	89.93269348	618	92.32659149
617	91.38944244	617	91.59423065	617	91.32305908	617	89.9539032	617	92.37988281
616	91.44801331	616	91.62013245	616	91.39299774	616	89.99890137	616	92.45252228
615	91.46192932	615	91.64879608	615	91.41542053	615	90.02796936	615	92.4810791
614	91.43517303	614	91.59449005	614	91.35176849	614	90.014534	614	92.39060211
613	91.49882507	613	91.69729614	613	91.45270538	613	90.09002686	613	92.4961319
612	91.53697205	612	91.72307587	612	91.53217316	612	90.15801239	612	92.52861786
611	91.53031158	611	91.77861023	611	91.4961853	611	90.15826416	611	92.53999329
610	91.52723694	610	91.74313354	610	91.55445862	610	90.16469574	610	92.52845764
609	91.5903244	609	91.81240082	609	91.54949951	609	90.21028137	609	92.63357544
608	91.57358551	608	91.829216	608	91.57054901	608	90.22977448	608	92.58753967
607	91.61241913	607	91.82421875	607	91.62988281	607	90.2702179	607	92.61568451
606	91.67262268	606	91.87448883	606	91.66070557	606	90.31793213	606	92.64655304
605	91.63887787	605	91.84682465	605	91.6483078	605	90.34236145	605	92.6533432
604	91.71055603	604	91.92451477	604	91.71945953	604	90.40591431	604	92.65707397
603	91.67495728	603	91.90917969	603	91.72086334	603	90.38978577	603	92.64853668
602	91.73244476	602	91.90748596	602	91.73262787	602	90.42622375	602	92.6953125
601	91.71775055	601	91.97481537	601	91.76387787	601	90.46517181	601	92.72077942
600	91.73097229	600	91.96942139	600	91.76816559	600	90.47741699	600	92.722435
599	91.80870819	599	92.06134033	599	91.89090729	599	90.57388306	599	92.81546783
598	91.81393433	598	92.03264618	598	91.8752594	598	90.58329773	598	92.83094788
597	91.83327484	597	92.05238342	597	91.90221405	597	90.5940094	597	92.83460236
596	91.87446594	596	92.08421326	596	91.90383911	596	90.6233139	596	92.83890533
595	91.897789	595	92.11611938	595	91.94650269	595	90.65348816	595	92.87892914
594	91.90737152	594	92.13165283	594	91.99653625	594	90.67034149	594	92.87140656
593	91.88931274	593	92.12582397	593	91.96983337	593	90.68815613	593	92.90001678
592	91.92316437	592	92.17255402	592	91.98116302	592	90.73119354	592	92.90884399
591	91.94642639	591	92.20498657	591	92.03784943	591	90.81829071	591	92.9728241
590	91.97521973	590	92.23191833	590	92.08786774	590	90.82479095	590	92.93061829
589	92.04137421	589	92.25895691	589	92.08776093	589	90.88277435	589	93.01017761
588	92.0669632	588	92.2773056	588	92.16667938	588	90.92099762	588	93.03805542
587	92.02716064	587	92.2886734	587	92.17774963	587	90.94165802	587	93.08211517
586	92.03383636	586	92.26641083	586	92.17471313	586	90.95842743	586	93.02341461
585	92.10099792	585	92.34896088	585	92.20584869	585	91.02820587	585	93.08414459
584	92.08747864	584	92.32939911	584	92.2325592	584	91.01280212	584	93.04486847
583	92.15656281	583	92.40356445	583	92.29586029	583	91.07181549	583	93.18843842
582	92.17337036	582	92.41671753	582	92.28424072	582	91.08421326	582	93.13278961
581	92.23013306	581	92.47999573	581	92.35795593	581	91.15553284	581	93.20732117
580	92.22265625	580	92.45838165	580	92.37129211	580	91.18650818	580	93.20611572
579	92.22618103	579	92.46389008	579	92.39699554	579	91.19046021	579	93.26194763
578	92.25786591	578	92.56500244	578	92.39157104	578	91.22179413	578	93.26274872
577	92.2555542	577	92.52013397	577	92.40850067	577	91.28166199	577	93.25205994
576	92.28694916	576	92.53122711	576	92.44644928	576	91.31964111	576	93.26333618
575	92.33755493	575	92.60475922	575	92.48246002	575	91.38510132	575	93.32584381
574	92.42021179	574	92.63574219	574	92.53619385	574	91.42448425	574	93.37873077
573	92.39958191	573	92.6705246	573	92.56712341	573	91.40824127	573	93.37162018
572	92.36726379	572	92.61884308	572	92.52327728	572	91.4145813	572	93.37770081
571	92.43225098	571	92.68359375	571	92.63302612	571	91.50506592	571	93.38359833
570	92.44556427	570	92.72034454	570	92.64920044	570	91.53298187	570	93.48603058
569	92.4797287	569	92.72751617	569	92.71563721	569	91.58148956	569	93.46691132
568	92.5098877	568	92.84843445	568	92.77536011	568	91.59870148	568	93.51952362
567	92.4732666	567	92.76790619	567	92.71566772	567	91.6139679	567	93.50105286
566	92.56983185	566	92.83363342	566	92.80121613	566	91.71369934	566	93.54698944
565	92.51499176	565	92.81856537	565	92.76837158	565	91.68985748	565	93.51636505
564	92.54425049	564	92.83149719	564	92.83021545	564	91.71051025	564	93.52474213
563	92.58293152	563	92.85939026	563	92.86546326	563	91.78392029	563	93.62011719
562	92.62155914	562	92.93638611	562	92.84584045	562	91.83852386	562	93.63757324
561	92.63893127	561	92.87684631	561	92.90257263	561	91.85242462	561	93.60665894
560	92.67150879	560	92.96222687	560	92.93030548	560	91.86630249	560	93.64745331
559	92.66278076	559	92.95874786	559	92.94825745	559	91.88215637	559	93.66396332
558	92.6844635	558	93.0161972	558	92.99534607	558	91.94296265	558	93.67899323
557	92.73330688	557	93.01760101	557	93.01454163	557	91.98184967	557	93.7638855
556	92.73265076	556	93.04785156	556	93.0177002	556	91.99899292	556	93.73685455
555	92.77938843	555	93.05606842	555	93.0484314	555	92.07002258	555	93.75970459
554	92.82745361	554	93.1140976	554	93.09001923	554	92.11925507	554	93.83463287
553	92.804245	553	93.10415649	553	93.12499237	553	92.15641022	553	93.8143158
552	92.84024048	552	93.10836029	552	93.13780975	552	92.17111969	552	93.8349762
551	92.85396576	551	93.17554474	551	93.16513824	551	92.18839264	551	93.85259247
550	92.87702942	550	93.18636322	550	93.18998718	550	92.2348175	550	93.88253784
549	92.87409973	549	93.23192596	549	93.22524261	549	92.32672119	549	93.94785309
548	92.91085815	548	93.24532318	548	93.24446106	548	92.2986145	548	93.89884186
547	92.94898224	547	93.2767868	547	93.27785492	547	92.40248871	547	93.97294617
546	92.9649353	546	93.27165222	546	93.3197937	546	92.34503937	546	93.99234772
545	92.96900177	545	93.30895233	545	93.33729553	545	92.38230896	545	93.95960999
544	92.96340942	544	93.36167145	544	93.35881805	544	92.42480469	544	94.02053833
543	93.02090454	543	93.3727417	543	93.43138885	543	92.52110291	543	94.08185577
542	93.04772186	542	93.36366272	542	93.40950012	542	92.49938202	542	94.03796387
541	93.05252075	541	93.39774323	541	93.41998291	541	92.55999756	541	94.07333374
540	93.08547211	540	93.4308548	540	93.53160858	540	92.62832642	540	94.13356781
539	93.0614624	539	93.42639923	539	93.4736557	539	92.61229706	539	94.09288025
538	93.13028717	538	93.47962189	538	93.51527405	538	92.65924835	538	94.1558609
537	93.12570953	537	93.50254059	537	93.55903625	537	92.7272644	537	94.18228912
536	93.20115662	536	93.54347229	536	93.62769318	536	92.77638245	536	94.20404816
535	93.22010803	535	93.57185364	535	93.65831757	535	92.78955078	535	94.22509766
534	93.18556213	534	93.54385376	534	93.5954895	534	92.78409576	534	94.20868683
533	93.2358017	533	93.60894012	533	93.66043091	533	92.84612274	533	94.28412628
532	93.26557922	532	93.64344788	532	93.73905945	532	92.89176178	532	94.27196503
531	93.28607941	531	93.6496582	531	93.73425293	531	92.92554474	531	94.283638
530	93.32341766	530	93.67019653	530	93.76992035	530	92.99075317	530	94.36116028
529	93.3699646	529	93.69691467	529	93.80020905	529	93.02021027	529	94.39154053
528	93.40856171	528	93.76082611	528	93.84570313	528	93.05751038	528	94.4311676
527	93.38205719	527	93.74984741	527	93.90372467	527	93.09719849	527	94.41573334
526	93.37639618	526	93.75106812	526	93.86956787	526	93.11995697	526	94.43275452
525	93.46231079	525	93.82228851	525	93.8912735	525	93.17822266	525	94.48681641
524	93.39205933	524	93.80233765	524	93.92611694	524	93.17791748	524	94.46458435
523	93.49092102	523	93.83839417	523	93.93138885	523	93.24906921	523	94.54527283
522	93.45993042	522	93.83679962	522	93.99642944	522	93.22411346	522	94.50279236
521	93.47938538	521	93.87238312	521	94.01148987	521	93.27150726	521	94.53308868
520	93.50292969	520	93.87973022	520	94.02927399	520	93.32846069	520	94.55693054
519	93.51987457	519	93.89128876	519	94.07019043	519	93.3842392	519	94.53318024
518	93.57064819	518	93.95048523	518	94.13724518	518	93.41960907	518	94.58540344
517	93.60546112	517	93.99513245	517	94.11987305	517	93.44789124	517	94.64096832
516	93.63739777	516	93.99624634	516	94.16911316	516	93.53318787	516	94.6979599
515	93.64911652	515	94.07904053	515	94.20748138	515	93.58847809	515	94.69100952
514	93.66827393	514	94.04088593	514	94.21765137	514	93.55184937	514	94.70906067
513	93.68325806	513	94.03235626	513	94.24045563	513	93.58930969	513	94.725914
512	93.71343231	512	94.10049438	512	94.25272369	512	93.6565094	512	94.76992798
511	93.72768402	511	94.1266861	511	94.31949615	511	93.68588257	511	94.74356842
510	93.73738861	510	94.12921906	510	94.36064911	510	93.7258606	510	94.79985046
509	93.77114105	509	94.16912079	509	94.3733902	509	93.74738312	509	94.81645966
508	93.78974915	508	94.21502686	508	94.38409424	508	93.79452515	508	94.83960724
507	93.78555298	507	94.18249512	507	94.3540802	507	93.76789856	507	94.84454346
506	93.82826996	506	94.21341705	506	94.40861511	506	93.84382629	506	94.83415222
505	93.82649231	505	94.25546265	505	94.44169617	505	93.90727997	505	94.89607239
504	93.90923309	504	94.32741547	504	94.49861908	504	93.94815826	504	94.9567337
503	93.92763519	503	94.31829071	503	94.57045746	503	93.98310089	503	94.98908997
502	93.92455292	502	94.35102844	502	94.54760742	502	94.02679443	502	95.00071716
501	93.93029022	501	94.40672302	501	94.60346222	501	94.07843018	501	95.01105499
500	93.98330688	500	94.38842773	500	94.62296295	500	94.11396027	500	95.05185699
499	93.98320007	499	94.37879944	499	94.63202667	499	94.1626358	499	95.05438232
498	94.05021667	498	94.50035095	498	94.71714783	498	94.23561859	498	95.11390686
497	94.05086517	497	94.47703552	497	94.6958847	497	94.20337677	497	95.09951782
496	94.04159546	496	94.47063446	496	94.72307587	496	94.25170898	496	95.11186981
495	94.04109192	495	94.49055481	495	94.72723389	495	94.26628113	495	95.13653564
494	94.08219147	494	94.52690125	494	94.7661438	494	94.29947662	494	95.14058685
493	94.06096649	493	94.53580475	493	94.78392029	493	94.34459686	493	95.15422821
492	94.13551331	492	94.5670929	492	94.82349396	492	94.41107941	492	95.20519257
491	94.16230011	491	94.61477661	491	94.89439392	491	94.44203949	491	95.22134399
490	94.15175629	490	94.6182251	490	94.89156342	490	94.47901917	490	95.22694397
489	94.15444946	489	94.58397675	489	94.87381744	489	94.48570251	489	95.20627594
488	94.20952606	488	94.60875702	488	94.92510986	488	94.53248596	488	95.25682068
487	94.2384491	487	94.68052673	487	94.9945755	487	94.56886292	487	95.32411957
486	94.23558807	486	94.73153687	486	95.00588989	486	94.63002777	486	95.29836273
485	94.26704407	485	94.70529175	485	94.99510193	485	94.64169312	485	95.34037781
484	94.25453949	484	94.72109985	484	95.02944183	484	94.67855072	484	95.33640289
483	94.35085297	483	94.75785828	483	95.08750153	483	94.72025299	483	95.42681885
482	94.3164978	482	94.75976563	482	95.10895538	482	94.76916504	482	95.44819641
481	94.32839966	481	94.79084015	481	95.12982178	481	94.83501434	481	95.43039703
480	94.34090424	480	94.81587982	480	95.11325836	480	94.86981964	480	95.43133545
479	94.44387817	479	94.88349915	479	95.20503235	479	94.9313736	479	95.52545166
478	94.41587067	478	94.88321686	478	95.25666046	478	94.91523743	478	95.51238251
477	94.41915894	477	94.87295532	477	95.23409271	477	94.93773651	477	95.51872253
476	94.44293976	476	94.9312973	476	95.25006866	476	94.97036743	476	95.52161407
475	94.45101929	475	94.95407104	475	95.33097076	475	95.05097961	475	95.6155777
474	94.48921204	474	95.00151062	474	95.3716507	474	95.059021	474	95.65115356
473	94.49443817	473	94.99406433	473	95.37355042	473	95.15320587	473	95.6049118
472	94.54438019	472	95.02342987	472	95.42500305	472	95.14387512	472	95.63456726
471	94.52709198	471	95.01995087	471	95.44113159	471	95.16083527	471	95.65314484
470	94.63884735	470	95.11481476	470	95.4886322	470	95.27524567	470	95.75450134
469	94.62599945	469	95.09663391	469	95.45969391	469	95.30807495	469	95.728508
468	94.58144379	468	95.11759949	468	95.48796082	468	95.3054657	468	95.7526474
467	94.67860413	467	95.12732697	467	95.55341339	467	95.35862732	467	95.78754425
466	94.6607132	466	95.1782608	466	95.581604	466	95.42272186	466	95.78709412
465	94.71634674	465	95.18630219	465	95.63407135	465	95.44693756	465	95.84610748
464	94.68650818	464	95.19970703	464	95.60817719	464	95.4675293	464	95.84460449
463	94.71720886	463	95.20272064	463	95.67024231	463	95.5160141	463	95.86079407
462	94.75636292	462	95.21933746	462	95.65700531	462	95.57871246	462	95.89277649
461	94.7800827	461	95.27541351	461	95.72561646	461	95.60572815	461	95.93784332
460	94.82331085	460	95.27199554	460	95.75974274	460	95.64959717	460	95.94703674
459	94.8446579	459	95.31990051	459	95.79947662	459	95.69314575	459	95.9548645
458	94.81601715	458	95.35840607	458	95.81159973	458	95.71843719	458	95.92767334
457	94.85820007	457	95.36058807	457	95.86739349	457	95.7636261	457	96.00298309
456	94.91905975	456	95.40090942	456	95.88717651	456	95.83371735	456	96.00649261
455	94.89221191	455	95.42591858	455	95.92503357	455	95.83782959	455	96.06207275
454	94.8868103	454	95.38761139	454	95.91022491	454	95.82227325	454	96.03639221
453	94.89615631	453	95.40575409	453	95.91775513	453	95.8709259	453	96.04403687
452	94.98483276	452	95.46943665	452	95.9786377	452	95.93968201	452	96.06023407
451	94.94767761	451	95.44178772	451	95.98419189	451	95.94286346	451	96.05662537
450	95.02393341	450	95.48443604	450	96.00287628	450	95.97370148	450	96.16130829
449	94.99028015	449	95.54278564	449	96.0503006	449	96.02703094	449	96.10997772
448	95.01200867	448	95.54867554	448	96.09236145	448	96.09719849	448	96.18870544
447	95.03411865	447	95.56664276	447	96.06003571	447	96.08350372	447	96.16139221
446	95.04916382	446	95.58420563	446	96.10848999	446	96.15785217	446	96.20825958
445	95.05349731	445	95.60670471	445	96.13674927	445	96.20740509	445	96.21974945
444	95.08403778	444	95.62821198	444	96.11535645	444	96.16467285	444	96.22109222
443	95.13608551	443	95.68601227	443	96.22955322	443	96.27182007	443	96.3470459
442	95.12193298	442	95.65939331	442	96.17147064	442	96.23923492	442	96.24687958
441	95.15919495	441	95.71269989	441	96.23563385	441	96.31024933	441	96.29393768
440	95.13475037	440	95.72476196	440	96.26540375	440	96.3073349	440	96.28885651
439	95.1687851	439	95.68302917	439	96.29906464	439	96.36742401	439	96.31315613
438	95.17256165	438	95.65962982	438	96.27111816	438	96.35107422	438	96.31635284
437	95.2579422	437	95.70610809	437	96.37258911	437	96.41741943	437	96.3863678
436	95.27112579	436	95.79177856	436	96.3989563	436	96.49195862	436	96.39675903
435	95.26965332	435	95.8527832	435	96.39874268	435	96.53588104	435	96.43027496
434	95.2465744	434	95.84335327	434	96.41707611	434	96.54058838	434	96.36839294
433	95.31438446	433	95.90409088	433	96.43777466	433	96.53268433	433	96.40658569
432	95.29685211	432	95.86183167	432	96.45922089	432	96.6122818	432	96.41065216
431	95.332901	431	95.87150574	431	96.47618866	431	96.61109161	431	96.47653961
430	95.44097137	430	95.99829102	430	96.56031036	430	96.71109772	430	96.52256775
429	95.38119507	429	95.84433746	429	96.47588348	429	96.67789459	429	96.45780182
428	95.38764954	428	95.94927216	428	96.57782745	428	96.69207001	428	96.5187149
427	95.41027832	427	95.96820831	427	96.58316803	427	96.81356812	427	96.49080658
426	95.49637604	426	96.03639221	426	96.7257843	426	96.82460785	426	96.57474518
425	95.49078369	425	96.0786438	425	96.70272827	425	96.84719086	425	96.62947083
424	95.45431519	424	96.00482178	424	96.64987946	424	96.83766174	424	96.50884247
423	95.42227173	423	96.05419922	423	96.67853546	423	96.88564301	423	96.54855347
422	95.49338531	422	96.09111023	422	96.77125549	422	96.89447021	422	96.62630463
421	95.52841187	421	96.06589508	421	96.77056122	421	96.95623779	421	96.63361359
420	95.6283493	420	96.17012024	420	96.82447052	420	97.01940155	420	96.65574646
419	95.62856293	419	96.18689728	419	96.88172913	419	97.01696777	419	96.68785858
418	95.63410187	418	96.15929413	418	96.86759949	418	97.01986694	418	96.65491486
417	95.52907562	417	96.12269592	417	96.83874512	417	96.94403839	417	96.65415955
416	95.63938141	416	96.18013763	416	96.87921906	416	97.09561157	416	96.67960358
415	95.62567139	415	96.26027679	415	96.91183472	415	97.08557129	415	96.68164063
414	95.62948608	414	96.19697571	414	96.90956879	414	97.14124298	414	96.66379547
413	95.81289673	413	96.31139374	413	97.11868286	413	97.23364258	413	96.76329803
412	95.65202332	412	96.24797821	412	96.99294281	412	97.20580292	412	96.69091797
411	95.66188812	411	96.20635223	411	96.93960571	411	97.21634674	411	96.64095306
410	95.80823517	410	96.23861694	410	97.07286072	410	97.27321625	410	96.74360657
409	95.71987152	409	96.25452423	409	97.08895874	409	97.2530365	409	96.66632843
408	95.82711029	408	96.30537415	408	97.07749176	408	97.29857635	408	96.72130585
407	95.75463104	407	96.37475586	407	97.1648407	407	97.39938354	407	96.80666351
406	95.75016785	406	96.36973572	406	97.15694427	406	97.39130402	406	96.8313446
405	95.80751038	405	96.35865021	405	97.16144562	405	97.42285919	405	96.76092529
404	95.74578094	404	96.33974457	404	97.18354034	404	97.41684723	404	96.74465942
403	95.75727844	403	96.41163635	403	97.26647949	403	97.4641037	403	96.83060455
402	95.79400635	402	96.40367126	402	97.31535339	402	97.50404358	402	96.87160492
401	95.75540161	401	96.30264282	401	97.3013382	401	97.50669861	401	96.8315506
400	95.81439972	400	96.29556274	400	97.34143829	400	97.59806061	400	96.84980774
399	95.70613098	399	96.25092316	399	97.27588654	399	97.56386566	399	96.76446533
398	95.61302948	398	96.19616699	398	97.24774933	398	97.60389709	398	96.76170349
397	95.51100159	397	96.13471985	397	97.271698	397	97.53253937	397	96.7114563
396	95.54973602	396	96.04672241	396	97.37146759	396	97.6490097	396	96.79057312
395	95.3360672	395	95.88411713	395	97.21879578	395	97.69943237	395	96.74448395
394	95.32307434	394	95.88271332	394	97.27314758	394	97.70861816	394	96.74134827
393	95.18612671	393	95.72232056	393	97.30056763	393	97.65909576	393	96.75632477
392	94.87083435	392	95.55506897	392	97.17806244	392	97.66342163	392	96.69593811
391	94.7673111	391	95.40319824	391	97.18466187	391	97.80254364	391	96.74846649
390	94.54834747	390	95.08860016	390	97.11859894	390	97.70675659	390	96.68691254
389	94.20368958	389	94.86798096	389	97.02283478	389	97.60639954	389	96.61513519
388	93.93592834	388	94.51422882	388	96.93321228	388	97.70409393	388	96.61052704
387	93.53565216	387	94.11031342	387	96.82924652	387	97.61733246	387	96.51354218
386	93.08953857	386	93.70084381	386	96.68955231	386	97.67434692	386	96.44887543
385	92.58818817	385	93.20459747	385	96.46214294	385	97.58045197	385	96.36782837
384	92.09168243	384	92.76870728	384	96.35205841	384	97.62197876	384	96.30567932
383	91.56051636	383	92.11543274	383	96.26419067	383	97.56065369	383	96.28799438
382	90.89562988	382	91.59850311	382	95.95410156	382	97.65035248	382	96.29808807
381	90.15699768	381	90.89001465	381	95.69602966	381	97.66746521	381	96.2195282
380	89.52848053	380	90.20603943	380	95.32542419	380	97.52171326	380	96.15519714
379	88.681633	379	89.32933044	379	95.07946777	379	97.43057251	379	96.02970123
378	87.73124695	378	88.43164825	378	94.48695374	378	97.41201019	378	95.86196899
377	86.81761932	377	87.51359558	377	94.06285095	377	97.36522675	377	95.70051575
376	85.72563171	376	86.37486267	376	93.534729	376	97.23981476	376	95.50315857
375	84.59767914	375	85.28502655	375	93.03523254	375	97.07091522	375	95.43421936
374	83.40467834	374	84.11289215	374	92.36603546	374	96.91112518	374	95.24477386
373	82.1459198	373	82.80591583	373	91.66365051	373	96.85533905	373	95.03301239
372	80.85881805	372	81.65090942	372	90.98555756	372	96.75721741	372	94.87299347
371	79.46069336	371	80.28355408	371	90.25301361	371	96.5991745	371	94.65368652
370	77.97052002	370	78.69068909	370	89.2571106	370	96.32316589	370	94.39269257
369	76.61210632	369	77.2893219	369	88.58434296	369	96.27610779	369	94.22702026
368	74.96188354	368	75.65235138	368	87.53594971	368	96.0127182	368	93.95740509
367	73.29508972	367	73.98587036	367	86.60085297	367	95.6193924	367	93.45121002
366	71.74608612	366	72.43117523	366	85.6587677	366	95.38466644	366	93.27779388
365	70.05564117	365	70.71295166	365	84.50983429	365	95.1595459	365	92.95795441
364	68.18920135	364	68.83023071	364	83.32733917	364	94.72903442	364	92.45582581
363	66.56501007	363	67.21498871	363	82.26030731	363	94.34521484	363	92.17118073
362	64.87376404	362	65.48583984	362	81.04420471	362	93.98081207	362	91.69561005
361	63.17399216	361	63.80419922	361	79.95088196	361	93.60755157	361	91.21065521
360	61.45547104	360	62.05207062	360	78.65520477	360	93.11489105	360	90.80012512
359	60.10414505	359	60.63088608	359	77.69695282	359	92.71711731	359	90.35318756
358	58.47373199	358	58.92094421	358	76.34494781	358	92.18473053	358	89.65148926
357	57.10961151	357	57.55399323	357	75.3486557	357	91.90389252	357	89.33013916
356	55.67259979	356	56.09771729	356	74.14754486	356	91.28084564	356	88.91096497
355	54.27789688	355	54.66025925	355	72.96997833	355	90.82745361	355	88.42588043
354	52.92251587	354	53.27347946	354	71.8364563	354	90.33181763	354	87.73662567
353	51.75082016	353	52.01916122	353	70.74762726	353	89.92076874	353	87.19152069
352	50.48410416	352	50.69211197	352	69.46873474	352	89.20550537	352	86.63222504
351	49.28908539	351	49.62192917	351	68.40885925	351	88.68521118	351	86.04342651
350	48.20081329	350	48.4357872	350	67.27413177	350	88.10641479	350	85.44404602
349	47.8574028	349	48.15645218	349	66.80738831	349	88.26424408	349	85.152771
348	46.82049942	348	47.06515503	348	65.40141296	348	87.22274017	348	84.50296021
347	45.89574814	347	45.83329391	347	64.31304169	347	86.61053467	347	83.76688385
346	44.93625641	346	45.11233902	346	63.37390518	346	86.06220245	346	83.22433472
345	44.22161102	345	44.28854752	345	62.29084015	345	85.78385925	345	82.80107117
344	43.34706497	344	43.30312729	344	61.17086411	344	84.84202576	344	82.04524231
343	42.51670074	343	42.63047409	343	60.09802246	343	84.39720917	343	81.42788696
342	41.54491425	342	41.64943695	342	58.94919586	342	83.47110748	342	80.7075119
341	41.0329895	341	41.05394363	341	57.84915543	341	83.09661102	341	79.885849
340	40.20028687	340	40.09735107	340	56.44990921	340	82.04935455	340	79.07096863
339	39.41487885	339	39.43885422	339	55.27698517	339	81.53485107	339	78.29718018
338	38.79972076	338	38.71543884	338	54.31861877	338	81.03812408	338	77.79077911
337	38.24043274	337	38.09737015	337	53.12807083	337	80.12175751	337	77.0292511
336	37.70970154	336	37.70267105	336	52.1570015	336	79.68682098	336	76.29249573
335	36.95542145	335	36.94588852	335	50.96774673	335	78.97419739	335	75.73361206
334	36.42079163	334	36.38849258	334	49.65797806	334	77.9365921	334	74.57485962
333	35.93647385	333	35.83135223	333	48.56521988	333	77.01203918	333	73.86276245
332	35.47618484	332	35.4488678	332	47.34935379	332	76.4369812	332	73.10784912
331	35.00132751	331	34.98059082	331	46.38681412	331	75.69142914	331	72.32835388
330	34.63834381	330	34.61930084	330	45.27606583	330	74.88464355	330	71.4009552
329	34.36692047	329	34.20783997	329	44.09848022	329	73.95632935	329	70.54747009
328	34.07180023	328	34.01646423	328	43.38064575	328	73.46379089	328	69.85359192
327	33.69395828	327	33.52507401	327	42.40290451	327	72.51029968	327	68.97145081
326	33.38756561	326	33.29055786	326	41.52556229	326	71.67118835	326	67.86624146
325	33.2979393	325	32.99255371	325	40.76624298	325	70.95553589	325	67.17481995
324	32.90658188	324	32.81737137	324	40.03239441	324	69.80780792	324	66.02980804
323	32.74578857	323	32.6440239	323	39.39533997	323	69.31957245	323	65.28779602
322	32.66676331	322	32.49159622	322	38.86288452	322	68.26377106	322	64.39603424
321	32.49026108	321	32.44617462	321	38.34444427	321	67.64013672	321	63.75156021
320	32.42742538	320	32.31070709	320	37.86078644	320	66.84716797	320	62.98034668
319	32.29914474	319	32.15414047	319	37.37825012	319	66.06208038	319	61.93183517
318	32.3124733	318	32.21331406	318	37.14564133	318	65.5617981	318	61.32656479
317	32.06486511	317	32.06366348	317	36.7000618	317	64.6229248	317	60.62070847
316	32.12598801	316	31.94459343	316	36.54920197	316	63.91203308	316	60.03487015
315	32.06105042	315	32.02517319	315	36.46260452	315	63.54734421	315	59.50245667
314	31.92568398	314	32.02258301	314	36.2786026	314	62.98978424	314	58.93357849
313	31.9924469	313	31.93846703	313	36.2459259	313	62.43489838	313	58.3322525
312	31.98736	312	31.9211216	312	36.12900162	312	62.05803299	312	58.00749207
311	31.82749176	311	31.94813347	311	35.94016266	311	61.31999588	311	57.39573288
310	31.72652435	310	31.90025711	310	35.6919899	310	60.724823	310	56.80748367
309	31.79833603	309	31.9635067	309	35.7145462	309	60.39036942	309	56.53506088
308	31.74991035	308	31.8009491	308	35.73750687	308	59.78097916	308	56.11526871
307	31.66715431	307	31.93416023	307	35.6619339	307	59.31372833	307	55.72459793
306	31.67570496	306	31.94348907	306	35.80169678	306	58.9499054	306	55.45185852
305	31.53766632	305	31.8360157	305	35.64600754	305	58.30948257	305	54.94018936
304	31.60334206	304	31.91383743	304	35.68948746	304	57.88928223	304	54.757164
303	31.52355766	303	31.81655502	303	35.6257515	303	57.51338196	303	54.33720398
302	31.38303757	302	31.98118591	302	35.65443039	302	57.03050613	302	54.08522034
301	31.40597725	301	31.92599106	301	35.63536072	301	56.45496368	301	53.74966431
300	31.36947441	300	32.01939392	300	35.61648178	300	55.9368248	300	53.37431335
299	31.22579193	299	32.00851822	299	35.63605118	299	55.55627441	299	53.39363098
298	31.24468613	298	31.91038322	298	35.44597244	298	54.88819504	298	52.85890579
297	31.14801979	297	32.04073334	297	35.53515244	297	54.49333954	297	52.49676132
296	30.94429398	296	31.87154007	296	35.36724854	296	53.79253769	296	51.93148422
295	30.92554855	295	31.9040947	295	35.27621078	295	53.29382324	295	51.78362274
294	30.90633965	294	31.88728142	294	35.22800064	294	52.671772	294	51.41068268
293	30.79257011	293	31.90209961	293	35.18115997	293	52.23730087	293	51.03964233
292	30.66884804	292	31.96192932	292	35.08511353	292	51.69541931	292	50.81846619
291	30.43776703	291	31.86102486	291	34.96847916	291	50.968647	291	50.35905838
290	30.49504089	290	31.92816162	290	34.84049988	290	50.52388382	290	50.01886368
289	30.25653458	289	31.90416336	289	34.64021301	289	49.8873024	289	49.66909409
288	30.02527428	288	31.92414665	288	34.49187469	288	49.05003357	288	49.09387207
287	29.86652756	287	31.7150383	287	34.29823685	287	48.41088486	287	48.77276611
286	29.80716324	286	31.71225739	286	34.11436081	286	47.92300797	286	48.48942184
285	29.52368927	285	31.63422394	285	34.02477264	285	47.2858696	285	48.07989502
284	29.33815193	284	31.65225029	284	33.89157867	284	46.70061493	284	47.59633255
283	29.21595955	283	31.69235611	283	33.79351807	283	46.13990784	283	47.31631851
282	29.01040268	282	31.60886192	282	33.72069931	282	45.63605118	282	47.04811096
281	28.97955513	281	31.70880318	281	33.63608932	281	45.18206787	281	46.75137329
280	28.86815643	280	31.70037842	280	33.49147034	280	44.73832703	280	46.36279678
279	28.61146927	279	31.58503532	279	33.3822937	279	44.32191467	279	46.24541092
278	28.30122757	278	31.57126617	278	33.22793579	278	43.64942551	278	45.79324722
277	27.90899277	277	31.25352859	277	32.79773331	277	42.93679428	277	45.04208755
276	27.52821159	276	31.04481125	276	32.51130676	276	42.17299652	276	44.59416199
275	27.13855743	275	30.75836372	275	32.25494766	275	41.55670547	275	44.00358582
274	26.9181366	274	30.66345406	274	32.06648636	274	41.10684204	274	43.58775711
273	26.69314957	273	30.51207352	273	31.93414497	273	40.67582321	273	43.29192734
272	26.36637306	272	30.28075409	272	31.55353737	272	40.16676712	272	42.84224701
271	25.95694351	271	30.04353333	271	31.39795685	271	39.54097748	271	42.30405807
270	25.51322937	270	29.74676514	270	31.01642418	270	38.81471252	270	41.68438721
269	25.16081238	269	29.38547134	269	30.61487007	269	38.26225662	269	41.09504318
268	24.77877045	268	29.07286072	268	30.29687691	268	37.68019104	268	40.53683853
267	24.40347481	267	28.66941071	267	29.93101692	267	36.97069931	267	39.82623291
266	24.04861641	266	28.32070923	266	29.67830849	266	36.39588547	266	39.3081131
265	23.58733559	265	27.98865509	265	29.29217911	265	35.68009567	265	38.58463669
264	23.23916626	264	27.58356667	264	28.83690834	264	35.15966415	264	38.02775192
263	22.92578888	263	27.17067337	263	28.57429314	263	34.59673691	263	37.56133652
262	22.44015312	262	26.82097244	262	28.07649422	262	33.78329849	262	36.79754257
261	22.11166954	261	26.34039307	261	27.69082451	261	33.19820786	261	36.22388077
260	21.72838593	260	25.87429047	260	27.25553131	260	32.59459686	260	35.48701477
259	21.35253334	259	25.46932983	259	26.81490707	259	32.01733017	259	34.89424515
258	20.86929703	258	24.93054962	258	26.3738327	258	31.3370018	258	34.1346283
257	20.54816055	257	24.53640938	257	25.96105003	257	30.69670486	257	33.43855286
256	20.11696053	256	24.01754951	256	25.51546669	256	30.03135109	256	32.73037338
255	19.70278168	255	23.53171539	255	25.07692337	255	29.31086349	255	31.99784088
254	19.27131844	254	23.07716751	254	24.50025368	254	28.56716728	254	31.15770721
253	18.86141014	253	22.50924683	253	23.99893188	253	27.93985558	253	30.45648384
252	18.44705391	252	22.05933189	252	23.49637413	252	27.29015732	252	29.75316048
251	18.09178352	251	21.51581001	251	23.0376091	251	26.73379707	251	29.09069633
250	17.71840477	250	21.05367851	250	22.6131649	250	26.07663918	250	28.46175957
249	17.25577164	249	20.53478813	249	22.11365509	249	25.41346169	249	27.68136215
248	16.8450737	248	20.06465721	248	21.60450363	248	24.6797905	248	26.91806221
247	16.39250374	247	19.47454262	247	21.04496765	247	24.01797867	247	26.20098877
246	15.95777416	246	19.09032822	246	20.58068085	246	23.34181595	246	25.5048542
245	15.56372643	245	18.53058052	245	20.04545403	245	22.68691444	245	24.77290726
244	15.12725163	244	18.05037689	244	19.50946426	244	22.04207039	244	24.07509995
243	14.72158623	243	17.55767822	243	19.02639771	243	21.41401291	243	23.44763565
242	14.30994606	242	17.13656044	242	18.55418205	242	20.85342026	242	22.76182365
241	13.92863369	241	16.70910072	241	18.0831356	241	20.21498299	241	22.13833427
240	13.54546261	240	16.25580978	240	17.59929848	240	19.64414024	240	21.54933167
239	13.20031166	239	15.90550423	239	17.22504997	239	19.1720047	239	21.02786827
238	12.86308479	238	15.51383877	238	16.78679276	238	18.74498367	238	20.54756355
237	12.64177895	237	15.29791927	237	16.53401184	237	18.3169632	237	20.16869736
236	12.46534252	236	15.07525158	236	16.28417397	236	18.08758736	236	19.82629776
235	12.25880623	235	14.83884907	235	16.06955528	235	17.75508308	235	19.55386353
234	12.02285004	234	14.56555271	234	15.76440334	234	17.44447517	234	19.18896294
233	11.77545357	233	14.24466705	233	15.37456512	233	16.98127937	233	18.73569298
232	11.4998703	232	13.9340744	232	14.98334599	232	16.53464699	232	18.32812881
231	11.19850922	231	13.6560154	231	14.68399334	231	16.10458565	231	17.89085579
230	10.95864391	230	13.41388702	230	14.33777618	230	15.79095745	230	17.46839333
229	10.75071716	229	13.0785284	229	14.13344193	229	15.39337063	229	17.10374451
228	10.50338936	228	12.84807014	228	13.82707977	228	15.15520859	228	16.77651787
227	10.32922459	227	12.61682034	227	13.52942562	227	14.78591728	227	16.42623901
226	10.14623833	226	12.40313816	226	13.24495506	226	14.5193367	226	16.10019875
225	9.942238808	225	12.14363098	225	12.99321938	225	14.18534184	225	15.71646595
224	9.739928246	224	11.95714951	224	12.65725327	224	13.83611584	224	15.39896774
223	9.696774483	223	11.70362949	223	12.52139378	223	13.72658443	223	15.09579849
222	9.514972687	222	11.54403973	222	12.31481075	222	13.47752094	222	14.83261299
221	9.510069847	221	11.43138885	221	12.09284019	221	13.28685856	221	14.61181927
220	9.309911728	220	11.21881485	220	11.97468185	220	13.03396225	220	14.3671627
219	9.295879364	219	11.0824604	219	11.7676897	219	12.86441803	219	14.10977364
218	9.266371727	218	11.03972244	218	11.64899063	218	12.74177551	218	14.03723335
217	9.256977081	217	10.90204144	217	11.57449532	217	12.56472206	217	13.83907986
216	9.270241737	216	10.89320564	216	11.51354313	216	12.51545811	216	13.68098545
215	9.225769043	215	10.86169338	215	11.39976311	215	12.42554092	215	13.64068699
214	9.272330284	214	10.68361187	214	11.35109711	214	12.39719868	214	13.41701698
213	9.317857742	213	10.77689648	213	11.33829117	213	12.31834698	213	13.3369875
212	9.36652565	212	10.70251942	212	11.27341175	212	12.16462135	212	13.17455482
211	9.365286827	211	10.62263775	211	11.22292709	211	12.1317606	211	13.0752821
210	9.446860313	210	10.71370316	210	11.24537659	210	12.05681324	210	12.96796036
209	9.377563477	209	10.52748775	209	11.09832764	209	11.97763252	209	12.80200291
208	9.642518044	208	10.63709068	208	11.15658283	208	11.90861893	208	12.72483444
207	9.596633911	207	10.65982056	207	11.051898	207	11.92539215	207	12.58537006
206	9.685454369	206	10.60040283	206	11.04432964	206	11.95275974	206	12.50084019
205	9.780873299	205	10.74725914	205	11.09699345	205	11.94638348	205	12.56870079
204	9.874392509	204	10.61752987	204	11.1390419	204	11.8771534	204	12.32616711
203	9.931827545	203	10.78393555	203	11.20915222	203	12.02184677	203	12.5089941
202	10.01574802	202	10.7853775	202	11.2635088	202	12.00540924	202	12.43954086
201	10.39987564	201	10.89642239	201	11.34920788	201	12.19587994	201	12.64166546
200	10.27045345	200	11.02479362	200	11.37711811	200	12.10137177	200	12.7275629
TS-1-2
TS-1-2
Collection Time: 8/1/2025 10:37:17 AM
Operator Name :
Scan Version 6.2.0.1588
Parameter List :
Instrument Cary 4000
Instrument Version 3.00
Method Log :
Method Name :
Date/Time stamp: 8/1/2025 10:31:47 AM
Method Modifications:
ConcentrationReportSelected Changed: 8/1/2025 10:31:48 AM	Old:Choice 0	New:Choice 1
ConcentrationReportSelected Changed: 8/1/2025 10:31:48 AM	Old:ON	New:Choice 0
MCAReportSelected Changed: 8/1/2025 10:31:48 AM	Old:Choice 0	New:Choice 1
MCAReportSelected Changed: 8/1/2025 10:31:48 AM	Old:ON	New:Choice 0
UVVIS Scan Rate nm Changed: 8/1/2025 10:32:32 AM	Old: 602.007	New: 600.000
Y mode Changed: 8/1/2025 10:32:32 AM	Old:Abs	New:%T
Y min Changed: 8/1/2025 10:32:32 AM	Old: 0.00	New: -5.00
Y max Changed: 8/1/2025 10:32:32 AM	Old: 1.00	New: 105.00
Measurement Mode Changed: 8/1/2025 10:32:32 AM	Old:0	New:1
Baseline Correction Changed: 8/1/2025 10:32:32 AM	Old:0	New:1
Sipper Type Changed: 8/1/2025 10:32:32 AM	Old:Internal RSA	New:External sipper
Beam mode Changed: 8/1/2025 10:32:35 AM	Old:Double auto select	New:Double fixed slit
Y mode Changed: 8/1/2025 10:36:26 AM	Old:%T	New:%R
End Method Modifications
<Current Wavelength>	200.000
<Slit Height>	Full
<SBW (nm)>	2.000
<Energy>	912.01
5Zr-TS-1-4
5Zr-TS-1-4
Collection Time: 8/1/2025 10:43:36 AM
Operator Name :
Scan Version 6.2.0.1588
Parameter List :
Instrument Cary 4000
Instrument Version 3.00
Method Log :
Method Name :
Date/Time stamp: 8/1/2025 10:31:47 AM
Method Modifications:
ConcentrationReportSelected Changed: 8/1/2025 10:31:48 AM	Old:Choice 0	New:Choice 1
ConcentrationReportSelected Changed: 8/1/2025 10:31:48 AM	Old:ON	New:Choice 0
MCAReportSelected Changed: 8/1/2025 10:31:48 AM	Old:Choice 0	New:Choice 1
MCAReportSelected Changed: 8/1/2025 10:31:48 AM	Old:ON	New:Choice 0
UVVIS Scan Rate nm Changed: 8/1/2025 10:32:32 AM	Old: 602.007	New: 600.000
Y mode Changed: 8/1/2025 10:32:32 AM	Old:Abs	New:%T
Y min Changed: 8/1/2025 10:32:32 AM	Old: 0.00	New: -5.00
Y max Changed: 8/1/2025 10:32:32 AM	Old: 1.00	New: 105.00
Measurement Mode Changed: 8/1/2025 10:32:32 AM	Old:0	New:1
Baseline Correction Changed: 8/1/2025 10:32:32 AM	Old:0	New:1
Sipper Type Changed: 8/1/2025 10:32:32 AM	Old:Internal RSA	New:External sipper
Beam mode Changed: 8/1/2025 10:32:35 AM	Old:Double auto select	New:Double fixed slit
Y mode Changed: 8/1/2025 10:36:26 AM	Old:%T	New:%R
End Method Modifications
<Current Wavelength>	199.000
<Slit Height>	Full
<SBW (nm)>	2.000
<Energy>	954.99
10Zr-TS-1-3-PP
10Zr-TS-1-3-PP
Collection Time: 8/1/2025 10:50:31 AM
Operator Name :
Scan Version 6.2.0.1588
Parameter List :
Instrument Cary 4000
Instrument Version 3.00
Method Log :
Method Name :
Date/Time stamp: 8/1/2025 10:31:47 AM
Method Modifications:
ConcentrationReportSelected Changed: 8/1/2025 10:31:48 AM	Old:Choice 0	New:Choice 1
ConcentrationReportSelected Changed: 8/1/2025 10:31:48 AM	Old:ON	New:Choice 0
MCAReportSelected Changed: 8/1/2025 10:31:48 AM	Old:Choice 0	New:Choice 1
MCAReportSelected Changed: 8/1/2025 10:31:48 AM	Old:ON	New:Choice 0
UVVIS Scan Rate nm Changed: 8/1/2025 10:32:32 AM	Old: 602.007	New: 600.000
Y mode Changed: 8/1/2025 10:32:32 AM	Old:Abs	New:%T
Y min Changed: 8/1/2025 10:32:32 AM	Old: 0.00	New: -5.00
Y max Changed: 8/1/2025 10:32:32 AM	Old: 1.00	New: 105.00
Measurement Mode Changed: 8/1/2025 10:32:32 AM	Old:0	New:1
Baseline Correction Changed: 8/1/2025 10:32:32 AM	Old:0	New:1
Sipper Type Changed: 8/1/2025 10:32:32 AM	Old:Internal RSA	New:External sipper
Beam mode Changed: 8/1/2025 10:32:35 AM	Old:Double auto select	New:Double fixed slit
Y mode Changed: 8/1/2025 10:36:26 AM	Old:%T	New:%R
End Method Modifications
<Current Wavelength>	200.000
<Slit Height>	Full
<SBW (nm)>	2.000
<Energy>	954.99
20Zr-TS-1-3
20Zr-TS-1-3
Collection Time: 8/1/2025 10:56:22 AM
Operator Name :
Scan Version 6.2.0.1588
Parameter List :
Instrument Cary 4000
Instrument Version 3.00
Method Log :
Method Name :
Date/Time stamp: 8/1/2025 10:31:47 AM
Method Modifications:
ConcentrationReportSelected Changed: 8/1/2025 10:31:48 AM	Old:Choice 0	New:Choice 1
ConcentrationReportSelected Changed: 8/1/2025 10:31:48 AM	Old:ON	New:Choice 0
MCAReportSelected Changed: 8/1/2025 10:31:48 AM	Old:Choice 0	New:Choice 1
MCAReportSelected Changed: 8/1/2025 10:31:48 AM	Old:ON	New:Choice 0
UVVIS Scan Rate nm Changed: 8/1/2025 10:32:32 AM	Old: 602.007	New: 600.000
Y mode Changed: 8/1/2025 10:32:32 AM	Old:Abs	New:%T
Y min Changed: 8/1/2025 10:32:32 AM	Old: 0.00	New: -5.00
Y max Changed: 8/1/2025 10:32:32 AM	Old: 1.00	New: 105.00
Measurement Mode Changed: 8/1/2025 10:32:32 AM	Old:0	New:1
Baseline Correction Changed: 8/1/2025 10:32:32 AM	Old:0	New:1
Sipper Type Changed: 8/1/2025 10:32:32 AM	Old:Internal RSA	New:External sipper
Beam mode Changed: 8/1/2025 10:32:35 AM	Old:Double auto select	New:Double fixed slit
Y mode Changed: 8/1/2025 10:36:26 AM	Old:%T	New:%R
End Method Modifications
<Current Wavelength>	200.000
<Slit Height>	Full
<SBW (nm)>	2.000
<Energy>	954.99
300Zr-TS-1
300Zr-TS-1
Collection Time: 8/1/2025 11:02:28 AM
Operator Name :
Scan Version 6.2.0.1588
Parameter List :
Instrument Cary 4000
Instrument Version 3.00
Method Log :
Method Name :
Date/Time stamp: 8/1/2025 10:31:47 AM
Method Modifications:
ConcentrationReportSelected Changed: 8/1/2025 10:31:48 AM	Old:Choice 0	New:Choice 1
ConcentrationReportSelected Changed: 8/1/2025 10:31:48 AM	Old:ON	New:Choice 0
MCAReportSelected Changed: 8/1/2025 10:31:48 AM	Old:Choice 0	New:Choice 1
MCAReportSelected Changed: 8/1/2025 10:31:48 AM	Old:ON	New:Choice 0
UVVIS Scan Rate nm Changed: 8/1/2025 10:32:32 AM	Old: 602.007	New: 600.000
Y mode Changed: 8/1/2025 10:32:32 AM	Old:Abs	New:%T
Y min Changed: 8/1/2025 10:32:32 AM	Old: 0.00	New: -5.00
Y max Changed: 8/1/2025 10:32:32 AM	Old: 1.00	New: 105.00
Measurement Mode Changed: 8/1/2025 10:32:32 AM	Old:0	New:1
Baseline Correction Changed: 8/1/2025 10:32:32 AM	Old:0	New:1
Sipper Type Changed: 8/1/2025 10:32:32 AM	Old:Internal RSA	New:External sipper
Beam mode Changed: 8/1/2025 10:32:35 AM	Old:Double auto select	New:Double fixed slit
Y mode Changed: 8/1/2025 10:36:26 AM	Old:%T	New:%R
End Method Modifications
<Current Wavelength>	200.000
<Slit Height>	Full
<SBW (nm)>	2.000
<Energy>	912.01
